# Supplementary material for: Investigating the Biocontrol Potential of the Natural Microbiota of the Apple Blossom
Source: Microorganisms. 2022 Dec 15;10(12):2480. doi: 10.3390/microorganisms10122480 (PMC9784478; doi:10.3390/microorganisms10122480)
Supplement: Supplementary file 1 [file microorganisms-10-02480-s001.zip]

Archive with 2 entries (2 files):
- microorganisms-2076844-Figures.pdf
- microorganisms-2076844-Table S1.xlsx
